# Supplementary material for: Predictive Score for Advanced Colorectal Neoplasia Based on Cardiovascular and Colorectal Cancer Risk Factors
Source: J Clin Med. 2024 May 14;13(10):2887. doi: 10.3390/jcm13102887 (PMC11122001; doi:10.3390/jcm13102887)
Supplement: Supplementary file 1 [file jcm-13-02887-s001.zip]

Archive with 1 entries (1 files):
- jcm-2984650-supplementary.pdf
